# Supplementary material for: Metabolic Profiling by GC-MS, In Vitro Biological Potential, and In Silico Molecular Docking Studies of Verbena officinalis
Source: Molecules. 2022 Oct 8;27(19):6685. doi: 10.3390/molecules27196685 (PMC9573548; doi:10.3390/molecules27196685)
Supplement: Supplementary file 1 [file molecules-27-06685-s001.zip]

Archive with 1 entries (1 files):
- molecules-1914015-supplementary.pdf
